# Supplementary material for: Cyromazine Effects the Reproduction of Drosophila by Decreasing the Number of Germ Cells in the Female Adult Ovary
Source: Insects. 2022 Apr 27;13(5):414. doi: 10.3390/insects13050414 (PMC9144682; doi:10.3390/insects13050414)
Supplement: Supplementary file 1 [file insects-13-00414-s001.zip]

Archive with 1 entries (1 files):
- insects-1674480-supplementary.pdf
